# Supplementary material for: Association Of Plasma And Urinary Mutant DNA With Clinical Outcomes In Muscle Invasive Bladder Cancer
Source: Sci Rep. 2017 Jul 17;7:5554. doi: 10.1038/s41598-017-05623-3 (PMC5514073; doi:10.1038/s41598-017-05623-3)
Supplement: Supplementary file 2 — Supplementary Tables [file 41598_2017_5623_MOESM2_ESM.xls]

## Sheet: Supp. Table 1
Pt IDs	Age at TUR	Sex	No. of Samples Collected					TUR Grade	TUR & Imaging Stage	SNVS in TUR	Post TUR Cystoscopy	Days from TUR to NAC	Max AF at the first time-point	Definitive Treatment	Response	Final Pathology	Max AF at Last Time-point	Follow up after TUR (days)	Time to Recurrence from TUR	Max AF post NAC initiation
			TUR	BUF	PLS	UCP	USN
2	57	M	1	1	4	4	4	3	T3N0		3	56		CR	PR			175+
7	48	F	1	1	6	5	6	3	T3N0	TP53	0	30	0.000463838	RC+LND	CR	T0N0	0.000943277	935		0.000881094
8	76	M	1	1	5	4	5	3	T3N0	TP53	0	44	0.00131391	RC+LND	CR	T0N0	0.00163728	882+		0.001941
9	71	F	1	1	5	4	5	3	T3N0	PIK3CA	2	44	0.00236398	RC+LND	SD	T3N0	0.00323237		378	0.0014455
11	49	F	1	1	5	5	5	3	T2N0M0	KRAS, TP53	2	36	0.155726	RC+LND	CR	T0	0.038997		Other*	0.167076
12	66	M	1	1	4	4	4	3	T2N0M0	PIK3CA	2	23	0.0375549	Rad	CR		0.0172139		269	0.0450282
13	58	M	1	1	5	5	5	3	T3N0M0	TP53	1	45	0.229083	RC+LND	SD	T2N1	0.0184678		507	0.0596134
15	66	F	0	1	6	5	6	3	T3N1		3	49	0.123732	RC+LND	PD	T3N2	0.427205		293	0.163372
18	56	M	1	1	6	6	6	2	T4N0		2	39		RC+LND	SD	T3N2			264
19	57	M	1	1	6	5	5	3	T3N0	KRAS, TP53	1	51	0.00461914	RC+LND	CR	T0N0	0.000375418	781		0.00374411
21	64	F	1	1	4	4	4	3	T3N0		2	11		RC+LND	CR	T0			466
24	66	M	1	1	5	5	5	3	T3N0		1	32		RC+LND	PR	T0 N1		634
26	50	M	1	1	6	6	6	3	T3N0	TP53	1	35	0.112083	Partial RC+ Rad	SD	T3	0.0487494		472	0.210526
27	58	M	1	1	4	3	4	3	T3pN2	TP53	2	81	0.00612629	RC	CR	T0	0.00619644	679		0.0022073
29	59	M	1	1	6	6	6	3	T3N0	TP53, FGFR3, PIK3CA	ND	27	0.0034784	RC+LND	PR	T3	0.0027271	575		0.00232779
32	65	M	1	1	5	3	4	3	T3N0	KRAS, BRAF	1	83	0.48917	RC+LND	SD	T3	0.0771113		283	0.00570156
33	70	M	1	1	4	4	4	3	T3N1	TP53, CTNNB1	0	61	0.0023188	1. CR 2. LND	CR	N0	0.00119827	541		0.00169132
17 patients	Median age: 59	12M:5F						Range: 2-3	T2N0M0-T4N0		3:no tumour, 5:equivicol, 8:residual tumour	Median age: 44		14:RC, 2, CR, 2 Rad			T0-T3N2	Median days: 656.5	Median recurrence time: 335.5
Demographics and treatment details of 17 MIBC patients with summary statistics. The table is in the same format as Table 1. Cystoscopy findings: 0 - no disease present, 1 - equivocal findings, 2 - small tumour (<3cm), 3 - large tumour (>3cm), ND - not done. Maximum AFs demonstrate the highest mutant AF of any mutation at the first time-point from any sample type. Definitive Treatments: RC - Radic…

## Sheet: Supp. Table 2
		Response
		CR/PR	SD/PD
mutDNA status post TUR (pre NAC)	Detected	6	4
	Not Detected	5	2
Detection of mutDNA in pre-NAC samples did not correlate with response to NAC. Response categories: CR - Complete response, PR - Partial response, SD - Stable disease, PD - Progressive disease.

## Sheet: Supp. Table 3
Pt IDs	Age	Sex	Cancer type	No. of Samples Collected					Grade	Stage	Treatement
				Tumour DNA	BUF	PLS	UCP	USN
1	35	M	ureteric UCC	1	1	6	6	6	3	T3N0	NAC, NU + LND
10	35	M	metastatic UCC	1	1	7	7	7	3	T3N2M1	Chemotherapy
30	67	M	renal pelvis UCC	0	1	3	2	2	3	T2N1	Chemotherapy
Patient demographics for additional patients are shown in a similar format to Table 1. Patient 1 had Urothelial Cell Carcinoma (UCC) of the distal ureter, patient 10 had metastatic UCC of the bladder and patient 30 had UCC of the renal pelvis. For patient 1 tumour DNA was extracted from biopsy tissue, for patient 10 DNA was extracted from TUR material prior to the diagnosis of metastatic disease,…

## Sheet: Supp. Table 4
Mut ID	Pt ID	Recurrance status	T0.BUF	T0.TUR	T1.PLS	T2.PLS	T3.PLS	T4.PLS	T5.PLS	T6.PLS	T1.UCP	T2.UCP	T3.UCP	T4.UCP	T5.UCP	T6.UCP	T1.USN	T2.USN	T3.USN	T4.USN	T5.USN	T6.USN
CNA	2	N	0	1	0			0			0	0	0	0			1	0	0	0
CNA	7	N	0	1	0			0		0				0		0	0	0		0		0
TP53 p.C238F	7	N	0.000201315	0.232675	6.18e-05	9.7e-05	4.2404e-05	0.000106137	0.000134714	0.000153232		0.000881094	0.000618854	0.000514869	0.000705662	0.000943277	0.000463838	0.000344505	0.00186719	0.00236746	0.000267561	5.62e-05
CNA	8	N	0	1		0			0			0			0			0			0
TP53 Intronic	8	N	0.00214367	0.00857862	0.00131391	0.000558869	0.00118861	0.00115159	0.00111335			0.001941	0.00119832	0.00152746	0.00163728		0.00104574	0.00166091	0.00160661	0.00160649	0.00154714
TP53 p.R280T	8	N	6.43e-05	0.79029	0	0	0	0	0			0	0	0	0		0	0	0	0	0
CNA	19	N		1	0					0	0					0	0					0
KRAS p.G12C	19	N	0.000231786	0.585282	0.000138488	0.000281129	0.000233085	0.00045736	0.000602615	0.000375418	0.000420044	0.00374411	0.000309141		0.00054277	0.000187761	0.00461914	0.00206685	0.000317727		0.000473508	0.000183061
TP53 p.E204*	19	N	0.000652355	0.0203726	0.000355379	0.00111692	0.000338579	0.00033852	0.00052499	0.00031787	0.000361905	0.00137873	0.000514998		0.000531679	0.000238148	0.00160316	0.00122046	0.000313094		0.000831555	0.000298534
CNA	24	N		1	0				0		0				0		0				0
CNA	27	N		1	0		0				0		0				0		0
HRAS p.G12C	27	N	0.00105701	0.00039217	0.000155332	0.000474462	0.000156789	0.0013121	0.000227733		0.00139633	0.00131045	0.00105456				0.000412318	0.000763264	0.00254369	0.00619644
TP53 p.W146*	27	N	0.00141138	0.831925	0.00612629	0.000571364	0.000592691	0.00155584	0.00173041		0.00483954	0.00100047	0.000919719				0.00380323	0.0022073	0.00149966	0.000911018
TP53 p.P89S	27	N	0.00237445	0.0161799	0.00215161	0.0019524	0.00136879	0.00209401	0.000803089		0.00155597	0.00170646	0.00167817				0.00089192	0.00152052	0.00225801	0.00244944
CNA	29	N		1	0					0	0					0	0					0
TP53 p.F270S	29	N	0.00188767	0.332415	0.0034784	0.00190275	0.00248089	0.000854482	0.00224178	0.00170625	0.00179653	0.002015	0.00116163	0.00147328	0.00206305	0.0027271	0.00270636	0.00232779	0.0027862	0.00207787	0.00274634	0.00182023
PIK3CA p.E54KL	29	N	0.00151665	0.382737	0.00115315	0.00162948	0.000840603	0.00533029	0.00114955	0.00109397	0.000896906	0.000932717	0.00123342	0.00172233	0.00121685	0.00247238	0.00179945	0.00184383	0.0014954	0.00121444	0.00132403	0.00119416
FGFR3 p.S249C	29	N	0.000178205	0.231155	0.000575151	0.000504941	0.000313735	0.000508863	0.000204067	0.000417815	0.000288755	0.000445213	0.000611565	0.000417476	0.000351773	0.000282865	0.000218318	0.000104827	0.000183553	0.000444827	0.000250988	0.000330846
CNA	33	N		1	1			0			1			0			1			0
TP53 p.Q192*	33	N	0.00162168	0.00161362	0.000816625	0.00169132	0.00103339	0.00119827	0.00108928		0.00166019	0.00109232	0.00137761	0.000948352			0.00153643	0.00154695	0.00875952	0.00119826
CTNNB1 p.S37F	33	N	0.00136344	0.0428004	0.00175931	0.000483123	0.00103375	0.000730845	0.00135029		0.000932306	0.00108825	0.000632451	0.000548291			0.000931393	0.00120719	0.00125226	0.000648957
CNA	9	Y	0	1	0			0			0						0
PIK3CA p.E545K	9	Y	0.00218023	0.00720061	0.00236398	0	0.000776113	0.00137302	0.00323237		0.00179504	0.00122978	0.00201938	0.00132523			0.00204686	0.0014455	0.00132469	0.00325264	0.00192086
CNA	12	Y	0	1	0			0			1	1	1	0			0	0	1	1
TP53 p.E285L	12	Y	0.00100329	0.427157	0.0120222	0.00213561	0.000593004	0.00176281			0.0216204	0.0450282	0.0728895	0.0114388			0.0374741	0.0110903	0.0402597	0.0172139
TP53 p.Q192*	12	Y	0.00163115	0.478418	0.0151869	0.00363759	0.00194046	0.0009965			0.0217558	0.0434986	0.0826263	0.0112928			0.0375549	0.0156615	0.0503908	0.0123564
TP53 p.W53*	12	Y	0.0009734	0.00154326	0.00103928	0.00154964	0.00150397	0.000769921			0.00350853	0.00985838	0.0355066	0.00206024			0.00218615	0.00276028	0.00718683	0.0026412
CNA	13	Y		1	1				0		1				1		1				0
TP53 p.R158C	13	Y	0.0015362	0.636961	0.0070748	0.0018948	0.0015962	0.0013695	0.0012723		0.0136486	0.0438111	0.0240938	0.002477	0.0184678		0.229083	0.0596134	0.0245341	0.0028829	0.0179168
TP53 p.S127C	13	Y	0	0.0092705	7.44e-05	6.36e-05	4.1e-05	0	0		0.0023189	0.0090042	0.0030192	0.0001018	0.0023417		0.0557428	0.0064648	0.0041111	5.37e-05	0.0037759
CNA	15	Y		1	0	0	0			1	1	1	0			1	1	1				1
TP53 p.R273C	15	Y	0.00248789		0.00239944	0.00239399	0.00322748	0.0136041	0.0331145	0.0831297	0.00438362	0.00428801	0.012972	0.0112709		0.0700784	0.0101536	0.012209	0.223747	0.324054	0.557046	0.338042
TP53 p.H193A	15	Y	0.00401296		0.00290698	0.00267235	0.00345179	0.00378558	0.00349001	0.00355827	0.0159541	0.0319513	0.00322156	0.002949		0.00314562	0.123732	0.163372	0.0201372	0.00394466	0.00360203	0.00399568
TP53 p.Q167P	15	Y	0.000605874		0.000406369	0.00107899	0.000282332	0.000462968	0.00178657	0.000237204	0.000608059	0.00201267	0.000575401	0.000255775		0.000102843	0.00562629	0.000308596	0.00323047	0.0053328	0.00529809	0
TP53 p.A161D	15	Y	7.98e-05		0.000367587	0.000139243	0.00012507	0	0.000108942	0	0.000438494	0.00491359	0.000969735	0.000232657		0.000451461	0.00324608	0.0144276	0.0188248	0.0177702	0.00504152	0.00451664
NFE2L2 p.G31A	15	Y	0		8.74e-05	0.000149331	5.73e-05	0.000952288	0.012811	0.0484083	0.00276332	0.000747338	0.00689342	0.00758993		0.0427782	0.0110087	0.00984496	0.168373	0.244303	0.39628	0.427205
CNA	18	Y		1	0					1	1					0	1					1
CNA	21	Y		1	0			1			0			0			0			0
CNA	26	Y		1	0					0	1					0	1					0
TP53 p.V173M	26	Y	0.000516974	0.888294	0.00058644	0.000789405	0.00141026	0.000844146	0.000737155	0.00144737	0.0664567	0.202384	0.0318315	0.0400063	0.0135482	0.0159053	0.112083	0.210526	0.484319	0.0691105	0.0418552	0.0487494
CNA	32	Y		1	1		0				1						1			0
KRAS p.G12D	32	Y	0.00101391	0.285905	0.00308914	0.00218862	0.00345588	0.00883416	0.00159475	0.000951294	0.48917	0.000664352					0.345982	0.000844559	0.0070857	0.0443634
TP53 p.R181H	32	Y	0.00127982	0.00235217	0.00163344	0.0018795	0.00152498	0.000872053	0.00145823	0.00178162	0.00587647	0.00176697					0.00340821	0.00170596	0.00186638	0.0013729
BRAF p.S467L	32	Y	0.000971439	0.0541947	0.00248121	0.00570156	0.00104616	0.00156385	0.000762566	0.000975427	0.231511	0.000741077					0.0546382	0.00206803	0.00290486	0.0771113
CNA	11	Other	0	1	1	0	0	0	0		1	0	0	0	0		1	1	0	0	1
KRAS p.G12S	11	Other	0.0021305	0.230645	0.0407132	0.0020815	0.00356475	0.0067955	0.00155775		0.0021025	0.00196025	0.00264875	0	0.00082375		0.00150025	0.002128	0.00176475	0.006728	0.000235
TP53 p.G245D	11	Other	0.00176075	0.938739	0.155726	0.00132825	0.0009825	0.00137275	0.00100475		0.045858	0.020729	0.0161698	0.0020185	0.0309225		0.0899522	0.167076	0.02835	0.0022705	0.038997
Grid depicting mutDNA AFs across all patients and time-points. The format of the grid matched that of Figure 1C. Where tested, data for CNAs were entered manually as 1 or 0 depending on whether or not they were called.

## Sheet: Supp. Table 5
Pt ID	Reaction Type	Recurrance status	T0.BUF	T0.TUR	T1.PLS	T2.PLS	T3.PLS	T4.PLS	T5.PLS	T6.PLS	T1.UCP	T2.UCP	T3.UCP	T4.UCP	T5.UCP	T6.UCP	T1.USN	T2.USN	T3.USN	T4.USN	T5.USN	T6.USN
2	CNA	N	25333.3	8606.06	90.9091			512.821			63936.4	3030.3	37504.5	7472.73			13342.4	1371.79	3030.3	3030.3
2	SNV	N	7575.76	7575.76	89.7436	303.03	192.308	256.41			31948.9	18656.7	37453.2	7575.76			13351.1	909.091	1292.31	1076.92
7	CNA	N	14000	112727	358.974			1030.3		307.692				13721.2		8460.61	3030.3	3030.3		3022.91		3030.3
7	SNV	N	7575.76	28169	179.487	303.03	1584.62	303.03	303.03	153.846		7575.76	10964.9	7575.76	7703.03	7575.76	1028.2	2276.92	4248.72	928.205	909.091	1453.85
8	CNA	N	14969.7	143030	948.718	3030.3			0			14251.8			21962.4		179.487	3030.3			3030.3
8	SNV	N	7575.76	35714.3	303.03	466.667	438.461	617.949	0			7575.76	3804.55	7575.76	10976.9		89.7436	909.091	2464.1	461.538	909.091
19	CNA	N		15151.5	512.821					256.41	5886.36					52940.3	3030.3					2153.85
19	SNV	N	10080.6	15151.5	320.513	320.513	1115.38	1935.9	1641.03	166.667	7575.76	1488.64	7575.76		1237.12	26455	1705.13	1782.05	4769.24		282.051	1371.79
24	CNA	N		4787.88	205.128				512.821		10799.7				0		3030.3				51.2821
24	SNV	N	7333.31	7575.76	141.026	333.333	948.718	256.41	166.667	192.308	7575.76	7575.76	7575.76	1124.24	777.273		2461.54	1179.49	9730.75	64.1026	64.1026
27	CNA	N		7575.76	974.359		1333.33				0		29134.8				2564.1		11933.3
27	SNV	N	9939.37	7575.76	448.718	666.667	641.026	1294.87	141.026		1442.42	7575.76	14577.3				1179.49	2538.46	59523.8	33333.3
29	CNA	N		38636.4	461.538					307.692	11111.2					0	3030.3					3030.3
29	SNV	N	10030.1	38610	192.308	153.846	333.333	474.359	961.538	153.846	7575.76	7575.76	7575.76	7575.76	1243.94	662.121	9051.25	5512.83	2064.1	1205.13	2807.7	2141.03
33	CNA	N		45621.2	512.821			615.385			21388.2			0			1179.49			1435.9
33	SNV	N	15552.1	45662.1	333.333	333.333	294.872	384.615	256.41		10695.2	7575.76	2306.06	565.152			653.846	3051.28	1269.23	782.051
9	CNA	Y	16303	99393.9	435.897			333.333			26152.7			3030.3			3030.3			3030.3
9	SNV	Y	7575.76	24875.6	217.949	269.231	230.769	166.667	282.051		13071.9	7575.76	7575.76	5796.97			897.436	602.564	653.846	141.026	397.436
12	CNA	Y	19151.5	321212	564.103			272.727			6500	3209.09	3023.88	5600			3030.3	3465.74	9766.67	1049.2
12	SNV	Y	7575.76	80000	282.051	303.03	303.03	141.026			7575.76	7575.76	7485.59	7575.76			1579.49	1312.82	909.091	909.091
13	CNA	Y		24757.6	461.538				461.538		4545.45				0		2666.67				102.564
13	SNV	Y	7878.79	24752.5	192.308	923.077	1102.56	358.974	205.128	64.1026	2184.85	7606.07	1065.91	2181.82	2136.36		1230.77	7717.96	961.538	1128.2	51.2821
15	CNA	Y			153.846	512.821	410.256			461.538	5778.79	3030.3	22411.5			16453.3	3030.3	3266.67	3030.3			3764.1
15	SNV	Y	16556.3		282.051	205.128	243.59	192.308	282.051	192.308	7575.76	867.425	11210.8	28653.3		8226.66	4358.97	16806.7	7846.15	5307.69	25773.2	18484.3
18	CNA	Y		16651.5	307.692					307.692	0					0	717.949					615.385
18	SNV	Y	8348.5	16638.9	153.846	282.051	448.718	320.513	423.077	205.128	409.091	621.212	1333.33	196.212	5822.72	618.182	243.59	102.564	2743.59	935.898	418.182	256.41
21	CNA	Y		7424.24	256.41			769.231			21127.9			52705.2			3030.3			2102.56
21	SNV	Y	10101	7424.24	166.667	294.872	141.026	384.615	102.564		10559.7	7575.76	6384.84	26385.2			3615.38	243.59	230.769	897.436
26	CNA	Y		73939.4	205.128					1282.05	4545.45					4545.45	3030.3					820.513
26	SNV	Y	9893.94	74074.1	102.564	76.9231	384.615	371.795	76.9231	564.103	2466.67	1504.54	7575.76	7032.6	7575.76	6877.3	2128.2	141.026	884.615	115.385	1051.28	512.821
32	CNA	Y		23197	256.41		974.359		461.538	1435.9	4545.45						923.077			153.846
32	SNV	Y	11086.5	23201.9	128.205	217.949	448.718	205.128	217.949	807.692	7575.76	5234.09					641.026	22471.9	1782.05	51.2821
11	CNA	Other	27454.5	466667	256.41	393.939	1181.82	743.59	256.41		3333.33	13136.4	3615.15	5763.64	4590.91		3333.33	3333.33	3032.73	3028.61	5115.15
11	SNV	Other	7575.76	116686	128.205	303.03	303.03	303.03	128.205		13106.2	7575.76	7575.76	7575.76	7575.76		871.795	448.718	474.359	909.091	909.091
Grid depicting total genomic equivalent copies inputed per reaction across all patients and time-points. The format of the grid matched that of Figure 1C.
